# Supplementary material for: Clinical Spectrum of Arrhythmogenic Entities in Spanish Children Carrying Deleterious SCN5A Variants
Source: Int J Mol Sci. 2026 Jan 15;27(2):880. doi: 10.3390/ijms27020880 (PMC12842284; doi:10.3390/ijms27020880)
Supplement: Supplementary file 1 [file ijms-27-00880-s001.zip]

Archive with 1 entries (1 files):
- ijms-4088130-supplementary.xlsx
