# Supplementary material for: Clinical Spectrum of Arrhythmogenic Entities in Spanish Children Carrying Deleterious SCN5A Variants
Source: Int J Mol Sci. 2026 Jan 15;27(2):880. doi: 10.3390/ijms27020880 (PMC12842284; doi:10.3390/ijms27020880)
Supplement: Supplementary file 1 [file ijms-27-00880-s001.zip › ijms-4088130-supplementary.xlsx]

## Sheet: Table_S1
Protein variant (p.)	Nucleotide variant (c.)	Type	MAF (%, gnomAD)	ACMG/AMP initial classification	ACMG/AMP final classification	ACMG Criteria	Prediction (funNC)	Functional Studies	Gene Location	Protein Location	Protein Sublocation	Uniprot Cellular Location	Reference
p.A2T	c.4G>A	Missense	0.0021	VUS	VUS	PP3_M, PM2_Sup, PP2_Sup	Unknown	-	E2	N-TER	-	Cytoplasmic	20609320; 29309564; 32893267
p.A60P	c.178G>C	Missense	0.0003	VUS	VUS	PP3_M, PM2_Sup, PP2_Sup	LOF	-	E2	N-TER	-	Cytoplasmic	32893267
p.R121W	c.361C>T	Missense	-	P	P	PP3_St, PP5_St, PM5_M, PM2_Sup, PP2_Sup, PP1_M	LOF	LOF	E3	N-TER	-	Cytoplasmic	32533946. 26173111. 22739120
p.?	c.393-5C>A	Splice site	0.0096	VUS	VUS	BS2_St, BP4_M	LOF	LOF	I3	-	-	-	27834932; 32893267
p.E161K	c.481G>A	Missense	0.0004	P	P	PP5_St, PM5_M, PP3_M, PM2_Sup, PP2_Sup	LOF	LOF	E4	DI	S2	Helical	15910881; 19251209; 20031634
p.?	c.611+3_611+4dup	Splice site	-	P	P	PP3_St_PM2_Sup,PP5_Sup, PP1_M	LOF	LOF	I5	-	-	-	9521325
p.R282C	c.844C>T	Missense	0.0002	VUS	LP	PP3_St, PM5_M, PS3_Sup, PM2_Sup, PP2_Sup, PP5_Sup, PP1_M	LOF	LOF	E7	DI	S5S6	Extracellular	11901046;32533946; 32893267
p.G289S	c.865G>A	Missense	0.0016	VUS	VUS	PM1_Sup, PM2_Sup, BP4_M	LOF	-	E7	DI	S5S6	Extracellular	28469501; 19716085
p.V294M	c.880G>A	Missense	0.0014	VUS	LP	PM1_M, PP3_Sup, PP5_Sup, BS2_St , PP1_M, PS3_Sup	Unknown	LOF	E7	DI	S5S6	Extracellular	11076825; 11901046; 21840964; 33221895; 31737537; 33221895
p.?	c.999-1G>A	Splice site	-	P	P	PVS1_VSt_PP5_M, PM2_Sup , PP1_M	LOF	LOF	I8	-	-	-	20129283
p.Y339C	c.1016A>G	Missense	-	VUS	LP	PP3_M, PM1_Sup, PM2_Sup, PP1_M	LOF	-	E9	DI	S5S6	Extracellular	new
p.R367C	c.1099C>T	Missense	0.0004	P	P	PP5_VSt, PM5_St, PP3_St PM1_M, PM2_Sup	LOF	LOF	E9	DI	S5S6	Pore-Forming	11823453; 19251209
p.V411M	c.1231G>A	Missense	-	P	P	PP5_VSt, PP3_St, PM1_M, PM2_Sup	GOF	GOF	E9	DI	-	Cytoplasmic	10961955; 21193062
p.H445D	c.1333C>G	Missense	0.0128	VUS	VUS	BS2_St, PP2_Sup, PP5_Sup	LOF	LOF	E9	ID I-II	-	Cytoplasmic	18378609; 30193851
p.S524C	c.1571C>G	Missense	-	VUS	VUS	PM1_Sup, PM2_Sup	Unknown	-	E12	ID I-II	-	Cytoplasmic	new
p.G527R	c.1579G>A	Missense	0.0046	VUS	VUS	PM1_Sup, BS2_Strong	Unknown	-	E12	ID I-II	-	Cytoplasmic	25650408; 32268277
p.D546E	c.1638T>A	Missense	-	VUS	VUS	PM1_Sup, PM2_Sup_PP3_Sup	Unknown	-	E12	ID I-II	-	Cytoplasmic	new
p.R569*	c.1705_1706delCGinsTA	Nonsense	-	LP	LP	PVS1_VSt_PM2_Sup	LOF	-	E12	-	-	-	new
p.G579R	c.1735G>A	Missense	0.0099	VUS	VUS	BS2_St, BP4_Sup, PM1_Sup	Unknown	-	E12	ID I-II	-	Cytoplasmic	16414944
p.L619F	c.1855C>T	Missense	0.0050	VUS	VUS	PS3_St, PP2_Sup, PP3_Sup	Unknown	GOF	E12	ID I-II	-	Cytoplasmic	12673799; 32893267
p.D785N	c.2353G>A	Missense	-	VUS	LP	PP3_St, PS2_Sup, PM2_Sup, PP2_Sup, PP1_M	LOF	LOF	E15	DII	S3	Helical	24581105; 32533946
p.R878C	c.2632C>T	Missense	-	LP	LP	PP5_VSt, PP3_St, PM5_M PM2_Sup, PP2_Sup	LOF	LOF	E16	DII	S5S6	Extracellular	18616619
p.L889V	c.2665C>G	Missense	-	VUS	LP	PM1_M, PP3_M, PM2_Sup, PP1_M	LOF	LOF	E16	DII	S5S6	Pore-Forming	38731905
p.R893H	c.2678G>A	Missense	0.0004	VUS	LP	PM5_St, PP3_St, PM1_M PP5_Sup, PM2_Sup, PP1_M	LOF	LOF	E16	DII	S5S6	Pore-Forming	20129283; 25904541
p.E901K	c.2701G>A	Missense	0.0002	P	P	PP3_St, PS3_Sup, PM1_Sup, PM2_Sup, PP5_Sup	LOF	LOF	E16	DII	S5S6	Pore-Forming	32533946
p.S910L	c.2729C>T	Missense	0.0003	P	P	PP5_VSt, PP3_St, PM2_Sup, PP2_Sup	LOF	LOF	E16	DII	S5S6	Extracellular	24768612
p.G1040R	c.3118G>A	Missense	0.0025	VUS	VUS	BS2_St, BP4_M, BP6_Sup, PP2_Sup	Unknown	-	E17	ID II-III	-	Cytoplasmic	15851227
p.E1053K	c.3157G>A	Missense	0.0152	VUS	VUS	PP3_M, PP2_Sup, PP5_Sup, BS2_St	Unknown	Conflicting	E17	ID II-III	-	Cytoplasmic	15579534; 18180363
p.W1115Cfs*30	c.3345del	Frameshift	-	LP	LP	PVS1_VSt, _PM2_Sup	LOF	-	E18	-	-	-	novel
p.D1156A	c.3467A>C	Missense	-	VUS	VUS	PM2_Sup, PP2_Sup, BS4_Sup	Unknown	-	E18	ID II-III	-	Cytoplasmic	novel
p.D1163N	c.3487G>A	Missense	-	VUS	VUS	PM2_Sup, PP2_Sup, BS4_Sup	Unknown	-	E18	ID II-III	-	Cytoplasmic	novel
p.?	c.3512-2A>C	Splice site	-	LP	LP	PVS1_VSt, _PM2_Sup	LOF	-	I19	-	-	-	novel
p.P1177R	c.3530C>G	Missense	-	VUS	VUS	PM2_Sup, PP2_Sup, PP3_Sup	Unknown	-	E20	ID II-III	-	Cytoplasmic	novel
p.D1275N	c.3823G>A	Missense	0.0005	P	P	PP5_VSt, PM5_St, PP3_St, PP2_Sup, PM2_Sup	LOF	LOF	E21	DIII	S3	Helical	3953067; 21824921
p.?	c.3840+1G>A	Splice site	0.0005	P	P	PVS1_VSt, _PM2_Sup	LOF	LOF	I21	-	-	-	16199547
p.T1304M	c.3911C>T	Missense	0.0343	VUS	VUS	PP3_St, PP2_Sup, PP5_Sup, BS2_St	GOF	Conflicting	E22	DIII	S4	Helical	10508990; 24631775; 24613995
p.A1330T	c.3988G>A	Missense	0.0007	LP	LP	PP5_VSt, PS3_St, PP3_St, PM1_Sup, PM5_Sup, PM2_Sup	GOF	GOF	E23	DIII	-	Cytoplasmic	11535573; 16039271
p.M1422I	c.4266G>A	Missense	-	VUS	LP	PM1_M, PP3_M, PM2_Sup, PP1_M	LOF	-	E23	DIII	S5S6	Pore-Forming	novel
p.?	c.4297-1G>C	Splice site	-	LP	LP	PVS1_VS, PM2_Sup	LOF	-	I24	-	-	-	novel
p.L1501V	c.4501C>G	Missense	0.0025	LP	LP	PM1_M, PP3_M, PP5_Sup, BS2_St	LOF	LOF	E26	ID III-IV	-	Cytoplasmic	10973849; 24573164
p.P1509A	c.4525C>G	Missense	-	VUS	LP	PM1_M, PP3_M, PM2_Sup, PP1_M	Unknown	-	E26	ID III-IV	-	Cytoplasmic	novel
p.?	c.4542+1G>A	Splice site	-	LP	LP	PVS1_VSt, _PM2_Sup	LOF	-	I26	-		-	novel
p.V1525M	c.4573G>A	Missense	0.0006	LP	LP	PP3_M, PM2_Sup, PP2_Sup	LOF	-	E27	DIV	-	Cytoplasmic	20129283
p.Q1552L	c.4655A>T	Missense	0.0002	VUS	LP	PP3_M, PM2_Sup, PP2_Sup, PP1_M	LOF	-	E27	DIV	-	Extracellular	34395343; 34546463
p.C1574_T1605del	c.4719C>T	Splice site	0.0002	P	P	PVS1_VSt, _PM2_Sup	LOF	LOF	I27	-	-	-	23425522
p.D1595N	c.4783G>A	Missense	0.0002	LP	LP	PP5_VSt, PP3_St, PM1_M, PM5_M, PM2_Sup, PM6_M	LOF	LOF	E27	DIV	S3	Helical	11804990
p.A1628T	c.4879G>A	Missense	-	VUS	VUS	PM1_M, PP3_M, PM2_Sup	LOF	-	E28	DIV	S4	Helical	novel
p.R1644C	c.4930C>T	Missense	0.0003	LP	LP	PP3_St, PM1_M, PM5_M, PM2_Sup, PP5_Sup	GOF	unclear	E28	DIV	S4S5	Cytoplasmic	16344400. 16414944. 19716085. 24721455
p.T1645M	c.4934C>T	Missense	0.0011	VUS	LP	PP3_St, PM1_M, PP5_Sup, BS2_St, PP1_M	GOF	-	E28	DIV	S4S5	Cytoplasmic	10508990
p.A1656V	c.4967C>T	Missense	-	VUS	LP	PM1_M, PP3_M, PM2_Sup, PM6_M	GOF	-	E28	DIV	-	Cytoplasmic	novel
p.G1661R	c.4981G>A	Missense	0.0005	P	P	PS1_St, PP3_M, PM1_M, PS3_Sup, PM2_Sup, PP5_Sup	LOF	LOF	E28	DIV	S5	Helical	32533946
p.E1685V	c.5054_5055delinsTT	Missense	-	VUS	VUS	PM2_Sup, PP2_Sup	LOF	-	E28	DIV	S5S6	Extracellular	novel
p.D1690N	c.5068G>A	Missense	0.0007	VUS	LP	PP3_M, PM2_Sup, PP2_Sup, PP5_Sup	LOF	LOF	E28	DIV	S5S6	Extracellular	23085483
p.P1725L	c.5174C>T	Missense	0.0011	VUS	LP	PP3_St, PM1_M, BS2_St, PP1_M	LOF	-	E28	DIV	S5S6	Extracellular	19862833
p.P1726R	c.5177C>G	Missense	-	LP	LP	PM1_M, PM2_Sup, PP3_Sup	Unknown	-	E28	DIV	S5S6	Extracellular	novel
p.G1748D	c.5243G>A	Missense	-	LP	LP	PP3_St, PM1_Sup, PM2_Sup, PP5_Sup	LOF	-	E28	DIV	S5S6	Extracellular	novel
p.D1819N	c.5455G>A	Missense	0.0111	VUS	VUS	PP2_Sup, PP5_Sup, BS2_Strong, BP4_Sup	Unknown	Conflicting	E28	C-TER	-	Cytoplasmic	16922724. 29728395
p.A1870T	c.5608G>A	Missense	0.0015	VUS	VUS	PM1_M, PM2_Sup	Unknown	-	E28	C-TER	-	Cytoplasmic	23631430
p.R1897W	c.5689C>T	Missense	0.0150	VUS	VUS	BS2_St, PM1_Sup	Unknown	unclear	E28	C-TER	-	Cytoplasmic	19716085
p.S1953Rfs*84	c.5859_5862delTGAG	Frameshift	0.0013	LP	LP	PVS1_VSt, _PM2_Sup	Unknown	LOF	E28	-	-	-	32268277
Table S1. SCN5A-rare variants classification (ACMG/AMP). Abbreviations: MAF: minor allele frequency; ACMG/AMP: American College of Medical Genetics and Genomics and the Association for Molecular Pathology; VUS: variant of uncertain significance; P:Pathogenic; LP: Likely pathogenic; Sup: Supporting; M: Moderate; St: Strong; VSt: Very Strong; LOF: Loss-of-function; GOF: Gain-of-function; DI_IV: Dom…
